# Supplementary material for: A Proof-Of-Principle Study of Epigenetic Therapy Added to Neoadjuvant Doxorubicin Cyclophosphamide for Locally Advanced Breast Cancer
Source: PLoS One. 2006 Dec 20;1(1):e98. doi: 10.1371/journal.pone.0000098 (PMC1762324; doi:10.1371/journal.pone.0000098)
Supplement: Table S1 — Up-regulated genes (0.17 MB XLS) [file pone.0000098.s001.xls]

## Sheet: Hoja1
Acc	UGCluster	Name	Symbol
NM_000995	Hs.438227	Ribosomal protein L34	RPL34
BM725449	Hs.352614	1-acylglycerol-3-phosphate O-acyltransferase 7 (lysophosphatidic acid acyltransferase, eta)	AGPAT7
NM_021104	Hs.632703	Ribosomal protein L41	RPL41
NM_000998	Hs.433701	Ribosomal protein L37a	RPL37A
NM_002305	Hs.445351	Lectin, galactoside-binding, soluble, 1 (galectin 1)	LGALS1
NM_000993	Hs.469473	Ribosomal protein L31	RPL31
NM_001030	Hs.546291	Ribosomal protein S27 (metallopanstimulin 1)	RPS27
AK093589	Hs.125036	Plexin domain containing 1	PLXDC1
NM_015414	Hs.408018	Ribosomal protein L36	RPL36
BC035394	Hs.638900	CDNA clone IMAGE:4826438
NM_001000	Hs.558387	Ribosomal protein L39	RPL39
AK091931	Hs.631785	Similar to 40S ribosomal protein S4, X isoform	LOC220433
BF512015	Hs.614096	Transcribed locus
NM_004152	Hs.446427	Ornithine decarboxylase antizyme 1	OAZ1
NM_203495	Hs.508266	COMM domain containing 6	COMMD6
AI240572	Data not found
NM_014402	Hs.146602	Ubiquinol-cytochrome c reductase, complex III subunit VII, 9.5kDa	UQCRQ
BG196990	Hs.454011	Ribosomal protein L37 pseudogene 6	RPL37P6
BQ062869	Hs.477028	Ribosomal protein L24	RPL24
AK026211	Hs.642694	Chromosome 14 open reading frame 65	C14orf65
AI754629	Hs.263640	Transcribed locus, weakly similar to NP_061913.2 elongation protein 4 homolog; PAX6 neighbor gene; chromosome 11 open reading frame 19 [Homo sapiens]
BX648809	Hs.333418	FXYD domain containing ion transport regulator 5	FXYD5
NM_033198	Hs.462550	Phosphatidylinositol glycan, class S	PIGS
BM918168	Hs.419463	Ribosomal protein L23a	RPL23A
NM_007278	Hs.513913	GABA(A) receptor-associated protein	GABARAP
NM_000987	Hs.569777	Ribosomal protein L26	RPL26
NM_007100	Hs.85539	ATP synthase, H+ transporting, mitochondrial F0 complex, subunit E	ATP5I
AA528003	Hs.610830	Protein kinase C substrate 80K-H	PRKCSH
BM997052	Hs.562079	Transcribed locus
NM_173624	Hs.371796	Hypothetical protein FLJ40504	FLJ40504
NM_006384	Hs.135471	Calcium and integrin binding 1 (calmyrin)	CIB1
AK027298	Hs.119940	CDNA FLJ14392 fis, clone HEMBA1003166
NM_032593	Hs.70573	Histidine triad nucleotide binding protein 2	HINT2
AK095174	Hs.292063	Eukaryotic translation initiation factor 4B	EIF4B
BG008221	Hs.509545	Pre-B-cell leukemia transcription factor 2	PBX2
NM_012459	Hs.530373	Translocase of inner mitochondrial membrane 8 homolog B (yeast)	TIMM8B
AK098460	Hs.638384	CDNA FLJ25594 fis, clone JTH13012
NM_020070	Hs.348935	Immunoglobulin lambda-like polypeptide 1	IGLL1
F23258	Hs.631518	Cyclin M3	CNNM3
N70471	Hs.408461	Transcribed locus, strongly similar to XP_536551.1 PREDICTED: similar to Probable ATP-dependent RNA helicase DDX6 (DEAD-box protein 6) (ATP-dependent RNA helicase p54) (Oncogene RCK) isoform 1 [Canis familiaris]
NM_003835	Hs.132327	Regulator of G-protein signalling 9	RGS9
AI053568	Hs.465818	ADAM metallopeptidase with thrombospondin type 1 motif, 10	ADAMTS10
NM_000026	Hs.75527	Adenylosuccinate lyase	ADSL
NM_001013251	Hs.502769	Solute carrier family 3 (activators of dibasic and neutral amino acid transport), member 2	SLC3A2
BQ183285	Hs.269909	Chromosome 14 open reading frame 147	C14orf147
NM_024108	Hs.466929	Trafficking protein particle complex 6A	TRAPPC6A
NM_018457	Hs.426359	Proline rich 13	PRR13
CD517877	Hs.546082	Transcribed locus, weakly similar to NP_060312.1 hypothetical protein FLJ20489 [Homo sapiens]
AA633230	Hs.148272	Cerebral cavernous malformation 2	CCM2
NM_001007538	Hs.433791	Transmembrane protein 46	TMEM46
BQ029124	Hs.86905	ATPase, H+ transporting, lysosomal 42kDa, V1 subunit C1	ATP6V1C1
BC007307	Hs.371431	Hypothetical protein BC007307	LOC91664
NM_015965	Hs.534453	NADH dehydrogenase (ubiquinone) 1 alpha subcomplex, 13	NDUFA13
NM_080429	Hs.259048	Aquaporin 10	AQP10
AW246780	Data not found
AA682544	Hs.370365	Hexokinase 1	HK1
BX648890	Hs.444200	Fetal Alzheimer antigen	FALZ
CR590682	Hs.300772	Tropomyosin 2 (beta)	TPM2
BC008757	Hs.503348	CDNA clone IMAGE:4796690
BC033544	Hs.191814	CDNA clone IMAGE:4826526
AF086242	Hs.370024	SEC31-like 1 (S. cerevisiae)	SEC31L1
AW073995	Data not found
AA992205	Hs.456273	Transcribed locus, strongly similar to NP_997272.1 FLJ44861 protein [Homo sapiens]
NM_024336	Hs.499205	Iroquois homeobox protein 3	IRX3
AW450005	Hs.312579	Matrix metallopeptidase 25	MMP25
NM_006066	Hs.474584	Aldo-keto reductase family 1, member A1 (aldehyde reductase)	AKR1A1
NM_031945	Hs.208219	Tetraspanin 10	TSPAN10
BY799852	Hs.194392	Dpy-19-like 3 (C. elegans)	DPY19L3
R00814	Hs.594048	Transcribed locus
AA742824	Hs.449585	Immunoglobulin lambda locus	IGL@
NM_001015	Hs.433529	Ribosomal protein S11	RPS11
NM_001002245	Hs.534456	APC11 anaphase promoting complex subunit 11 homolog (yeast)	ANAPC11
AA865742	Hs.434864	Coiled-coil domain containing 95	CCDC95
NM_007108	Hs.172772	Transcription elongation factor B (SIII), polypeptide 2 (18kDa, elongin B)	TCEB2
AW139565	Hs.369998	DBF4 homolog B (S. cerevisiae)	DBF4B
NM_002795	Hs.82793	Proteasome (prosome, macropain) subunit, beta type, 3	PSMB3
AA176225	Hs.332422	Aspartate beta-hydroxylase	ASPH
AI051235	Data not found
BG615758	Data not found
AK055297	Hs.23648	CDNA FLJ30735 fis, clone FEBRA2000228
NM_021103	Hs.446574	Thymosin, beta 10	TMSB10
AI417354	Data not found
AA983771	Hs.380271	8-oxoguanine DNA glycosylase	OGG1
AI926728	Hs.127407	UDP-N-acetyl-alpha-D-galactosamine:polypeptide N-acetylgalactosaminyltransferase 7 (GalNAc-T7)	GALNT7
AU147349	Hs.35354	Insulin-like growth factor 2 mRNA binding protein 2	IGF2BP2
NM_007262	Hs.419640	Parkinson disease (autosomal recessive, early onset) 7	PARK7
NM_004039	Hs.511605	Annexin A2	ANXA2
NM_000988	Hs.514196	Ribosomal protein L27	RPL27
NM_000977	Hs.410817	Ribosomal protein L13	RPL13
NM_178230	Hs.573713	Peptidylprolyl isomerase A (cyclophilin A)-like 4	PPIAL4
AW852706	Hs.610883	Transcribed locus
NM_018389	Hs.12211	Solute carrier family 35, member C1	SLC35C1
NM_032014	Hs.284286	Mitochondrial ribosomal protein S24	MRPS24
NM_004772	Hs.36053	Chromosome 5 open reading frame 13	C5orf13
AA676727	Hs.412586	Stromal antigen 1	STAG1
BE295468	Hs.517293	F11 receptor	F11R
NM_006407	Hs.518060	ADP-ribosylation-like factor 6 interacting protein 5	ARL6IP5
AA173409	Hs.551847	Transcribed locus, moderately similar to NP_055301.1 neuronal thread protein AD7c-NTP [Homo sapiens]
NM_002954	Hs.546292	Ribosomal protein S27a	RPS27A
NM_016047	Hs.177861	Splicing factor 3B, 14 kDa subunit	SF3B14
CA948963	Hs.246310	ATP synthase, H+ transporting, mitochondrial F0 complex, subunit F6	ATP5J
AI821736	Hs.434255	Pleckstrin and Sec7 domain containing 3	PSD3
AA521122	Hs.497253	Chromosome 14 open reading frame 101	C14orf101
BC020891	Hs.181244	Major histocompatibility complex, class I, A	HLA-A
AA504120	Hs.99743	CDNA FLJ35270 fis, clone PROST2005630
NM_152902	Hs.209431	TIP41, TOR signalling pathway regulator-like (S. cerevisiae)	TIPRL
NM_032886	Hs.533712	RNA binding motif protein 4	RBM4
AA204695	Hs.371335	Zinc finger protein 227	ZNF227
AW340387	Hs.147836	Leucine rich repeat containing 40	LRRC40
NM_000398	Hs.517666	Cytochrome b5 reductase 3	CYB5R3
NM_004542	Hs.198269	NADH dehydrogenase (ubiquinone) 1 alpha subcomplex, 3, 9kDa	NDUFA3
NM_001689	Hs.429	ATP synthase, H+ transporting, mitochondrial F0 complex, subunit C3 (subunit 9)	ATP5G3
AI365141	Hs.157292	Transcribed locus
AB033094	Hs.583792	Poly (ADP-ribose) polymerase family, member 14	PARP14
AW166562	Hs.389855	Transcribed locus, moderately similar to XP_512006.1 PREDICTED: similar to FLJ46489 protein [Pan troglodytes]
NM_003491	Hs.433291	ARD1 homolog A, N-acetyltransferase (S. cerevisiae)	ARD1A
NM_002652	Hs.99949	Prolactin-induced protein	PIP
AA704785	Data not found
BF476293	Hs.605580	Transcribed locus
BC033991	Hs.591707	Follistatin-like 5	FSTL5
NM_004552	Hs.632385	NADH dehydrogenase (ubiquinone) Fe-S protein 5, 15kDa (NADH-coenzyme Q reductase)	NDUFS5
BF688054	Hs.582712	Similar to FRG1 protein (FSHD region gene 1 protein)	MGC72104
AW293852	Hs.471441	Proteasome (prosome, macropain) subunit, beta type, 2	PSMB2
AK021930	Hs.478708	Optic atrophy 1 (autosomal dominant)	OPA1
NM_213720	Hs.66915	Chromosome 22 open reading frame 16	C22orf16
BU154542	Hs.621145	Transcribed locus
AK024994	Hs.75703	Chemokine (C-C motif) ligand 4	CCL4
BX109744	Hs.558272	Transcribed locus, weakly similar to XP_518535.1 PREDICTED: similar to dJ108C2.1.4 (MCM3 minichromosome maintenance deficient 3 (S. cerevisiae), variant 4) [Pan troglodytes]
BF111655	Hs.409578	Serine/threonine kinase 38	STK38
BF816917	Data not found
AA397442	Hs.519804	Required for meiotic nuclear division 5 homolog B (S. cerevisiae)	RMND5B
NM_000900	Hs.365706	Matrix Gla protein	MGP
NM_000980	Hs.337766	Ribosomal protein L18a	RPL18A
AA724087	Hs.444612	Solute carrier family 2 (facilitated glucose transporter), member 9	SLC2A9
NM_004541	Hs.534168	NADH dehydrogenase (ubiquinone) 1 alpha subcomplex, 1, 7.5kDa	NDUFA1
NM_002800	Hs.132682	Proteasome (prosome, macropain) subunit, beta type, 9 (large multifunctional peptidase 2)	PSMB9
NM_016943	Hs.490394	Taste receptor, type 2, member 5	TAS2R5
NM_002866	Hs.27744	RAB3A, member RAS oncogene family	RAB3A
NM_005437	Hs.591356	Nuclear receptor coactivator 4	NCOA4
CB048668	Hs.560707	Transcribed locus
AA554613	Hs.96513	Ubiquitin specific peptidase 40	USP40
AI937195	Hs.591015	ELK3, ETS-domain protein (SRF accessory protein 2)	ELK3
BU618771	Hs.621877	Transcribed locus
NM_001355	Hs.632781	D-dopachrome tautomerase	DDT
BC062668	Hs.334633	Chemokine (C-C motif) ligand 28	CCL28
NM_033280	Hs.45107	SEC11-like 3 (S. cerevisiae)	SEC11L3
Z35491	Hs.377484	BCL2-associated athanogene	BAG1
AI871214	Data not found
NM_005008	Hs.182255	NHP2 non-histone chromosome protein 2-like 1 (S. cerevisiae)	NHP2L1
AW243060	Hs.248294	Dapper, antagonist of beta-catenin, homolog 2 (Xenopus laevis)	DACT2
NM_153360	Hs.119286	Hypothetical protein FLJ90166	FLJ90166
AW589953	Hs.258961	Transcribed locus
BQ548730	Hs.476353	DCP1 decapping enzyme homolog A (S. cerevisiae)	DCP1A
AW170044	Hs.444781	Transcribed locus
AA526228	Hs.21816	Protein phosphatase 1, regulatory (inhibitor) subunit 9A	PPP1R9A
AI628689	Hs.193557	Full length insert cDNA clone ZE03F06
AK021962	Hs.445603	Kelch-like 23 (Drosophila)	KLHL23
H61754	Hs.530089	DNA directed RNA polymerase II polypeptide J-related gene	POLR2J2
NM_014676	Hs.281707	Pumilio homolog 1 (Drosophila)	PUM1
NM_138355	Hs.239718	Secernin 2	SCRN2
BM719528	Hs.179718	V-myb myeloblastosis viral oncogene homolog (avian)-like 2	MYBL2
NM_002896	Hs.533712	RNA binding motif protein 4	RBM4
AF147433	Hs.121088	Nucleoporin 153kDa	NUP153
CA391258	Data not found
BC017563	Hs.515260	Elongation factor RNA polymerase II	ELL
NM_001016	Hs.546289	Ribosomal protein S12	RPS12
AL036300	Hs.413416	Jumonji domain containing 1C	JMJD1C
AA420607	Hs.515985	Smooth muscle myosin heavy chain 11 isoform SM1-like	LOC129285
AL049445	Hs.74405	Tyrosine 3-monooxygenase/tryptophan 5-monooxygenase activation protein, theta polypeptide	YWHAQ
AA713948	Hs.634701	Transcribed locus
AI038403	Hs.602886	Transcribed locus
BC036583	Hs.382169	CDNA clone IMAGE:4796818
CA312867	Data not found
AK058005	Hs.540789	Ankyrin-repeat and fibronectin type III domain containing 1	ANKFN1
NM_007364	Hs.513058	Transmembrane emp24 protein transport domain containing 3	TMED3
NM_001960	Hs.333388	Eukaryotic translation elongation factor 1 delta (guanine nucleotide exchange protein)	EEF1D
AK123741	Hs.197076	Hypothetical gene supported by AK123741	FLJ41747
AL353942	Hs.128199	Septin 11	2006-09-11
BX104695	Hs.634717	Transcribed locus
NM_006431	Hs.189772	Chaperonin containing TCP1, subunit 2 (beta)	CCT2
NM_004545	Hs.183435	NADH dehydrogenase (ubiquinone) 1 beta subcomplex, 1, 7kDa	NDUFB1
AL117464	Hs.608501	MRNA; cDNA DKFZp586I2322 (from clone DKFZp586I2322)
AA127486	Hs.633908	Transcribed locus
AA063089	Hs.167805	Enhancer of polycomb homolog 1 (Drosophila)	EPC1
BM564598	Hs.520943	Neutrophil cytosolic factor 1, (chronic granulomatous disease, autosomal 1)	NCF1
NM_000088	Hs.172928	Collagen, type I, alpha 1	COL1A1
NM_015392	Hs.105547	Neural proliferation, differentiation and control, 1	NPDC1
BM994704	Hs.81131	Guanidinoacetate N-methyltransferase	GAMT
NM_002120	Hs.1802	Major histocompatibility complex, class II, DO beta	HLA-DOB
NM_182847	Hs.87469	Amiloride-sensitive cation channel 4, pituitary	ACCN4
NM_007104	Hs.546269	Ribosomal protein L10a	RPL10A
NM_032302	Hs.446311	Hypothetical protein MGC10911	MGC10911
NM_152398	Hs.95835	OCIA domain containing 2	OCIAD2
AK096225	Hs.438823	Amiloride binding protein 1 (amine oxidase (copper-containing))	ABP1
AK022219	Hs.500822	F-box and WD-40 domain protein 4	FBXW4
NM_002004	Hs.335918	Farnesyl diphosphate synthase (farnesyl pyrophosphate synthetase, dimethylallyltranstransferase, geranyltranstransferase)	FDPS
NM_007065	Hs.160958	CDC37 cell division cycle 37 homolog (S. cerevisiae)	CDC37
W72371	Hs.16059	Coiled-coil domain containing 56	CCDC56
NM_006294	Hs.131255	Ubiquinol-cytochrome c reductase binding protein	UQCRB
NM_001152	Hs.632282	Solute carrier family 25 (mitochondrial carrier; adenine nucleotide translocator), member 5	SLC25A5
AI538183	Hs.149487	Methyltransferase like 6	METTL6
NM_003302	Hs.534360	Thyroid hormone receptor interactor 6	TRIP6
AI186854	Data not found
NM_006886	Hs.177530	ATP synthase, H+ transporting, mitochondrial F1 complex, epsilon subunit	ATP5E
AL041018	Data not found
AI636218	Hs.412196	Intraflagellar transport 57 homolog (Chlamydomonas)	IFT57
BU678559	Data not found
BC041472	Hs.523369	Myelodysplastic syndrome 2 translocation associated	MDS2
BX102869	Hs.552917	Transcribed locus
NM_014624	Hs.275243	S100 calcium binding protein A6 (calcyclin)	S100A6
AL044423	Hs.98328	Chromosome 11 open reading frame 70	C11orf70
NM_001003	Hs.356502	Ribosomal protein, large, P1	RPLP1
NM_198445	Hs.446933	FLJ45909 protein	FLJ45909
NM_005000	Hs.83916	NADH dehydrogenase (ubiquinone) 1 alpha subcomplex, 5, 13kDa	NDUFA5
AK026867	Hs.541289	CDNA: FLJ23214 fis, clone ADSU01585
AI149678	Hs.143952	Transcribed locus
NM_006947	Hs.237825	Signal recognition particle 72kDa	SRP72
NM_019896	Hs.469060	Polymerase (DNA-directed), epsilon 4 (p12 subunit)	POLE4
NM_014367	Hs.584881	Chromsome 3 open reading frame 28	C3orf28
NM_016127	Hs.521487	Transmembrane protein 66	TMEM66
BQ003289	Data not found
AA564241	Hs.515176	Epsin 2	EPN2
NM_015701	Hs.438336	Chromosome 2 open reading frame 30	C2orf30
AW631301	Hs.610658	Transcribed locus
NM_002107	Hs.546259	H3 histone, family 3A	H3F3A
AA443771	Hs.498322	Hypothetical protein FLJ22795	FLJ22795
AA180060	Hs.84665	Myotilin	MYOT
AK023309	Hs.214040	Hypothetical protein LOC286126	LOC286126
AK126646	Hs.98541	Coenzyme Q4 homolog (S. cerevisiae)	COQ4
AI950004	Hs.607659	Transcribed locus
AK074366	Hs.19977	Zinc finger protein 621	ZNF621
AB007971	Hs.553204	MRNA, chromosome 1 specific transcript KIAA0502
BC039546	Hs.627208	Hypothetical protein LOC201477	LOC201477
NM_000079	Hs.434479	Cholinergic receptor, nicotinic, alpha 1 (muscle)	CHRNA1
NM_012385	Hs.513463	P8 protein (candidate of metastasis 1)	P8
BX090276	Hs.519842	Receptor (TNFRSF)-interacting serine-threonine kinase 1	RIPK1
AL041272	Hs.428209	Chromosome 9 open reading frame 84	C9orf84
AL049975	Hs.468702	Copper metabolism (Murr1) domain containing 1	COMMD1
AA760860	Hs.522373	Gelsolin (amyloidosis, Finnish type)	GSN
AA678181	Hs.511504	Transcription factor 12 (HTF4, helix-loop-helix transcription factors 4)	TCF12
BX106999	Hs.133190	Transcribed locus
AA225871	Hs.592141	Nuclear factor of activated T-cells, cytoplasmic, calcineurin-dependent 2	NFATC2
NM_002032	Hs.524910	Ferritin, heavy polypeptide 1	FTH1
N29850	Hs.44098	Transcribed locus, weakly similar to XP_513408.1 PREDICTED: similar to origin recognition complex, subunit 1; origin recognition complex, subunit 1, S. cerevisiae, homolog-like; origin recognition complex 1; replication control protein 1; origin recognition complex, subunit 1 (yeast homolog)-like ... [Pan troglodytes]
AI762877	Data not found
AW515787	Hs.381285	Zinc finger protein 45	ZNF45
AK055123	Hs.512758	Chromosome 6 open reading frame 12	C6orf12
AA554392	Hs.600271	Transcribed locus
NM_001551	Hs.496267	Immunoglobulin (CD79A) binding protein 1	IGBP1
NM_000075	Hs.95577	Cyclin-dependent kinase 4	CDK4
NM_015918	Hs.279913	Processing of precursor 5, ribonuclease P/MRP subunit (S. cerevisiae)	POP5
BX105886	Data not found
AK025898	Hs.525232	Low density lipoprotein receptor-related protein 10	LRP10
AW590384	Hs.451997	Chromosome 20 open reading frame 95	C20orf95
AK055132	Hs.632102	C1q and tumor necrosis factor related protein 5	C1QTNF5
BX095811	Hs.147369	Transcribed locus
BF111730	Hs.636834	Transcribed locus
AA428312	Hs.166011	Catenin (cadherin-associated protein), delta 1	CTNND1
NM_003133	Hs.511425	Signal recognition particle 9kDa	SRP9
NM_021138	Hs.522506	TNF receptor-associated factor 2	TRAF2
NM_017900	Hs.597813	Aurora kinase A interacting protein 1	AURKAIP1
N24091	Hs.436410	Transforming growth factor beta regulator 1	TBRG1
AK024624	Hs.542140	CDNA: FLJ20971 fis, clone ADSU01565
BU687572	Hs.575316	Transcribed locus, weakly similar to NP_060312.1 hypothetical protein FLJ20489 [Homo sapiens]
AA769428	Hs.528024	Microtubule associated monoxygenase, calponin and LIM domain containing 3	MICAL3
NM_000169	Hs.69089	Galactosidase, alpha	GLA
R59692	Data not found
AK026882	Hs.287735	Tripartite motif-containing 46	TRIM46
AF339767	Hs.130690	Citrate lyase beta like	CLYBL
CN278628	Hs.438623	Similar to General transcription factor II-I repeat domain-containing protein 1 (GTF2I repeat domain containing protein 1) (Muscle TFII-I repeat domain-containing protein 1) (General transcription factor III) (Slow-muscle-fiber enhancer binding pro...	LOC644726
NM_016139	Hs.389996	Coiled-coil-helix-coiled-coil-helix domain containing 2	CHCHD2
BC065840	Hs.450930	CDNA clone IMAGE:5295705
AA620987	Hs.634516	CDNA clone IMAGE:4827794
H99213	Hs.555172	Transcribed locus
AI753104	Hs.461178	Eukaryotic translation initiation factor 1A, Y-linked	EIF1AY
AA873020	Hs.368011	Mitochondrial ribosome recycling factor	MRRF
NM_020548	Hs.78888	Diazepam binding inhibitor (GABA receptor modulator, acyl-Coenzyme A binding protein)	DBI
NM_031210	Hs.445498	Chromosome 14 open reading frame 156	C14orf156
AI439613	Hs.432562	Intersectin 2	ITSN2
AA156336	Hs.462323	Nuclear receptor co-repressor 1	NCOR1
AA487207	Hs.445885	KIAA1217	KIAA1217
CA413744	Data not found
NM_001745	Hs.529846	Calcium modulating ligand	CAMLG
BC040190	Hs.623889	CDNA clone IMAGE:4813925
BM989011	Hs.504091	MBD2-interacting zinc finger	MIZF
NM_001012643	Hs.515478	Hypothetical protein LOC339344	LOC339344
NM_032525	Hs.193491	Tubulin, beta 6	TUBB6
AI928150	Hs.384598	Serpin peptidase inhibitor, clade G (C1 inhibitor), member 1, (angioedema, hereditary)	SERPING1
NM_003746	Hs.5120	Dynein, light chain, LC8-type 1	DYNLL1
AK056213	Hs.13776	ADP-ribosyltransferase 4 (Dombrock blood group)	ART4
AF339776	Hs.591209	DnaJ (Hsp40) homolog, subfamily C, member 3	DNAJC3
AI457603	Hs.309308	Transcribed locus
H18652	Hs.31588	Transcribed locus, strongly similar to XP_421219.1 PREDICTED: similar to RNA-binding protein Nova-1 (Neuro-oncological ventral antigen 1) (Onconeural ventral antigen-1) (Paraneoplastic Ri antigen) (Ventral neuron-specific protein 1) [Gallus gallus]
AW452548	Hs.520038	Euchromatic histone-lysine N-methyltransferase 2	EHMT2
AK123915	Hs.596026	CDNA FLJ40581 fis, clone THYMU2007729
AA176257	Hs.518997	Chromosome 1 open reading frame 106	C1orf106
BU853872	Hs.251830	T-box 18	TBX18
AI298921	Hs.73677	Regulatory factor X, 1 (influences HLA class II expression)	RFX1
BF515557	Hs.614444	Transcribed locus
AW265493	Hs.503222	RAB6A, member RAS oncogene family	RAB6A
AI732437	Hs.489190	Solute carrier family 25, member 13 (citrin)	SLC25A13
AK098482	Hs.638382	CDNA FLJ25616 fis, clone STM01779
AV704779	Data not found
AA724251	Hs.568684	Transcribed locus
AK130682	Hs.531776	Lectin, galactoside-binding, soluble, 2 (galectin 2)	LGALS2
BF940214	Hs.521915	Zinc finger CCCH-type containing 3	ZC3H3
AI741059	Hs.541572	Transcribed locus, weakly similar to XP_517655.1 PREDICTED: similar to KIAA0825 protein [Pan troglodytes]
CA433765	Hs.116567	Hypothetical protein MGC11257	MGC11257
AI859828	Hs.491322	PTK2B protein tyrosine kinase 2 beta	PTK2B
AW296356	Hs.554390	Transcribed locus
AA629668	Hs.435231	Zinc finger RNA binding protein	ZFR
AJ606328	Hs.634168	CDNA clone IMAGE:4837072
AW302247	Hs.260146	Transcribed locus
AA931927	Hs.516076	Small nuclear ribonucleoprotein polypeptide G	SNRPG
CK905537	Hs.626292	Transcribed locus
CN359845	Data not found
BQ186258	Hs.633183	Transcribed locus
AF086232	Hs.567482	Acyl-Coenzyme A dehydrogenase family, member 9	ACAD9
NM_144707	Hs.469313	Prominin 2	PROM2
NM_015933	Hs.356440	Coiled-coil domain containing 72	CCDC72
AL036437	Hs.500842	Meningioma expressed antigen 5 (hyaluronidase)	MGEA5
NM_004446	Hs.497788	Glutamyl-prolyl-tRNA synthetase	EPRS
AK000707	Hs.43071	Hepatoma-derived growth factor-related protein 2	HDGF2
NM_004597	Hs.515472	Small nuclear ribonucleoprotein D2 polypeptide 16.5kDa	SNRPD2
AK026218	Hs.377972	Chromosome 13 open reading frame 21	C13orf21
AI821542	Hs.525088	Coiled-coil domain containing 82	CCDC82
AA766878	Hs.464391	Tubulin-specific chaperone d	TBCD
BQ028015	Data not found
AI889108	Hs.635807	Transcribed locus
AL040498	Hs.83293	Ankyrin repeat and IBR domain containing 1	ANKIB1
NM_002860	Hs.500645	Aldehyde dehydrogenase 18 family, member A1	ALDH18A1
NM_002807	Hs.3887	Proteasome (prosome, macropain) 26S subunit, non-ATPase, 1	PSMD1
NM_033106	Hs.283915	Galanin-like peptide precursor	GALP
NM_001496	Hs.58042	GDNF family receptor alpha 3	GFRA3
C04312	Hs.63788	Propionyl Coenzyme A carboxylase, beta polypeptide	PCCB
BE535717	Data not found
BI598031	Hs.310645	RAB1A, member RAS oncogene family	RAB1A
AA564741	Hs.108614	Cytoplasmic linker associated protein 2	CLASP2
NM_015952	Hs.532164	RWD domain containing 1	RWDD1
BC042012	Hs.595347	Hypothetical protein LOC90110	LOC90110
AF007143	Hs.302341	ST8 alpha-N-acetyl-neuraminide alpha-2,8-sialyltransferase 2	ST8SIA2
NM_182548	Hs.367947	Lipoma HMGIC fusion partner-like 5	LHFPL5
BX111459	Hs.268726	SH3 and multiple ankyrin repeat domains 2	SHANK2
NM_031430	Hs.534497	Scavenger receptor class F, member 1	SCARF1
NM_014765	Hs.533192	Translocase of outer mitochondrial membrane 20 homolog (yeast)	TOMM20
AA058884	Hs.76253	Ataxin 2	ATXN2
BQ277856	Data not found
AL109703	Hs.459288	Hypothetical protein LOC283761	LOC283761
AK090529	Hs.286221	ADP-ribosylation factor 1	ARF1
W70168	Hs.597672	Transcribed locus
BG218550	Data not found
AK095484	Hs.130481	Hypothetical LOC387762	LOC387762
NM_014236	Hs.498028	Glyceronephosphate O-acyltransferase	GNPAT
NM_000346	Hs.642674	SRY (sex determining region Y)-box 9 (campomelic dysplasia, autosomal sex-reversal)	SOX9
NM_019852	Hs.168799	Methyltransferase like 3	METTL3
AA461490	Hs.633301	Transcribed locus
AA994451	Hs.503319	Hypothetical LOC387790	LOC387790
NM_003089	Hs.467097	Small nuclear ribonucleoprotein 70kDa polypeptide (RNP antigen)	SNRP70
AK092055	Hs.255374	FLJ46365 protein	FLJ46365
NM_003009	Hs.631549	Selenoprotein W, 1	SEPW1
CB265237	Hs.258212	Promethin	LOC57146
NM_000281	Hs.3192	Pterin-4 alpha-carbinolamine dehydratase/dimerization cofactor of hepatocyte nuclear factor 1 alpha (TCF1)	PCBD1
AA971408	Hs.326822	Ras and Rab interactor 3	RIN3
AK023642	Hs.271249	CDNA FLJ13580 fis, clone PLACE1008851
AK025728	Hs.356820	Xylulokinase homolog (H. influenzae)	XYLB
NM_006607	Hs.176503	TBC1 (tre-2/USP6, BUB2, cdc16) domain family, member 1	TBC1D1
BF056447	Hs.308171	Splicing factor, arginine/serine-rich 8 (suppressor-of-white-apricot homolog, Drosophila)	SFRS8
BI492336	Hs.567266	Neurofibromin 1 (neurofibromatosis, von Recklinghausen disease, Watson disease)	NF1
AK127603	Hs.418450	Mitochondrial ribosomal protein L11	MRPL11
BM681436	Hs.572091	Transcribed locus, weakly similar to XP_498452.1 PREDICTED: hypothetical protein XP_498452 [Homo sapiens]
NM_033414	Hs.60300	Zinc finger protein 622	ZNF622
NM_024329	Hs.465374	EF-hand domain family, member D2	EFHD2
NM_015219	Hs.533985	Exocyst complex component 7	EXOC7
NM_144712	Hs.124565	Solute carrier family 23 (nucleobase transporters), member 3	SLC23A3
BG992718	Hs.413482	Chromosome 21 open reading frame 33	C21orf33
AA737405	Hs.479670	Tec protein tyrosine kinase	TEC
AI765525	Hs.114033	Signal sequence receptor, alpha (translocon-associated protein alpha)	SSR1
AL137378	Hs.489603	Ataxin 7-like 1	ATXN7L1
CA774117	Hs.533258	Carboxyl ester lipase (bile salt-stimulated lipase)	CEL
CR749413	Hs.145061	UBX domain containing 5	UBXD5
NM_032845	Hs.334519	Hypothetical protein FLJ14816	FLJ14816
BC034578	Hs.352635	Zinc finger protein 519	ZNF519
AW771045	Hs.49582	Protein phosphatase 1, regulatory (inhibitor) subunit 12A	PPP1R12A
AA435550	Hs.634187	Homo sapiens, clone IMAGE:5166083, mRNA
CA312184	Hs.356366	Ribosomal protein S2	RPS2
CK825331	Hs.53985	Glycoprotein 2 (zymogen granule membrane)	GP2
BG028725	Data not found
NM_021107	Hs.411125	Mitochondrial ribosomal protein S12	MRPS12
NM_052845	Hs.12106	Methylmalonic aciduria (cobalamin deficiency) cblB type	MMAB
NM_001012993	Hs.125608	Chromosome 9 open reading frame 152	C9orf152
NM_178134	Hs.176588	Cytochrome P450, family 4, subfamily Z, polypeptide 1	CYP4Z1
BU680702	Hs.77961	Major histocompatibility complex, class I, B	HLA-B
NM_012205	Hs.368805	3-hydroxyanthranilate 3,4-dioxygenase	HAAO
NM_000906	Hs.490330	Natriuretic peptide receptor A/guanylate cyclase A (atrionatriuretic peptide receptor A)	NPR1
AF003738	Hs.160324	Intersectin 1 (SH3 domain protein)	ITSN1
NM_006288	Hs.98818	Thy-1 cell surface antigen	THY1
AW815147	Data not found
AI435144	Hs.605112	Transcribed locus
NM_006855	Hs.642759	KDEL (Lys-Asp-Glu-Leu) endoplasmic reticulum protein retention receptor 3	KDELR3
NM_014281	Hs.521924	Fuse-binding protein-interacting repressor	SIAHBP1
NM_006249	Hs.73031	Proline-rich protein BstNI subfamily 3	PRB3
AI523746	Hs.541665	Transcribed locus
BG204203	Hs.130394	Hypothetical protein LOC646562	LOC646562
NM_000714	Hs.202	Benzodiazapine receptor (peripheral)	BZRP
NM_006685	Hs.631946	Mucin 7, secreted	MUC7
AW168103	Hs.405153	Caspase recruitment domain family, member 4	CARD4
AA015742	Data not found
AK024411	Hs.465065	CDNA FLJ14349 fis, clone THYRO1001637
AW936192	Hs.459779	DnaJ (Hsp40) homolog, subfamily A, member 3	DNAJA3
AF329369	Hs.570898	Protocadherin beta 19 pseudogene	PCDHB19P
CB044887	Hs.509113	Neuronal PAS domain protein 3	NPAS3
AA436084	Hs.460260	Aldo-keto reductase family 1, member C2 (dihydrodiol dehydrogenase 2; bile acid binding protein; 3-alpha hydroxysteroid dehydrogenase, type III)	AKR1C2
NM_022777	Hs.389104	RAB, member RAS oncogene family-like 5	RABL5
BX470740	Data not found
AI733652	Hs.476389	CAZ-associated structural protein	CAST1
BC020788	Hs.585653	Numb homolog (Drosophila)	NUMB
AA421760	Hs.388220	Cytidine and dCMP deaminase domain containing 1	CDADC1
NM_025227	Hs.257045	Bactericidal/permeability-increasing protein-like 1	BPIL1
BM989842	Hs.363932	Transcribed locus, weakly similar to XP_498467.1 PREDICTED: hypothetical protein XP_498467 [Homo sapiens]
AW085570	Hs.190384	COP9 constitutive photomorphogenic homolog subunit 4 (Arabidopsis)	COPS4
AK022416	Hs.408846	Sema domain, immunoglobulin domain (Ig), transmembrane domain (TM) and short cytoplasmic domain, (semaphorin) 4A	SEMA4A
NM_002789	Hs.251531	Proteasome (prosome, macropain) subunit, alpha type, 4	PSMA4
NM_006597	Hs.180414	Heat shock 70kDa protein 8	HSPA8
NM_144683	Hs.631760	Hypothetical protein MGC23280	MGC23280
BE968822	Hs.130293	Cisplatin resistance-associated overexpressed protein	CROP
BQ219442	Hs.445740	Zinc finger protein 354C	ZNF354C
AI636045	Hs.377348	Transcribed locus
AA938150	Data not found
AK056786	Hs.260928	Hypothetical gene supported by AK056786	FLJ32224
NM_031472	Hs.326586	TRNA phosphotransferase 1	TRPT1
NM_001746	Hs.567968	Calnexin	CANX
AK022220	Hs.528996	AFG3 ATPase family gene 3-like 2 (yeast)	AFG3L2
BX490553	Hs.530053	RAB guanine nucleotide exchange factor (GEF) 1	RABGEF1
NM_005803	Hs.179986	Flotillin 1	FLOT1
BC039335	Hs.560323	CDNA clone IMAGE:5268043
NM_145306	Hs.522992	Chromosome 10 open reading frame 35	C10orf35
BX091086	Hs.194121	RNA terminal phosphate cyclase-like 1	RCL1
AA228365	Hs.183109	Monoamine oxidase A	MAOA
NM_000696	Hs.2533	Aldehyde dehydrogenase 9 family, member A1	ALDH9A1
NM_024298	Hs.467279	Leukocyte receptor cluster (LRC) member 4	LENG4
BQ429309	Data not found
BF686662	Data not found
AA766908	Hs.307734	Membrane metallo-endopeptidase (neutral endopeptidase, enkephalinase, CALLA, CD10)	MME
AI088717	Hs.635056	Transcribed locus
NM_006435	Hs.174195	Interferon induced transmembrane protein 2 (1-8D)	IFITM2
BM545871	Hs.474344	Similar to Mitotic spindle assembly checkpoint protein MAD1 (Mitotic arrest deficient-like protein 1) (MAD1-like 1) (Mitotic checkpoint MAD1 protein-homolog) (HsMAD1) (hMAD1) (Tax-binding protein 181)	LOC645904
BF692039	Hs.612774	DNA cross-link repair 1C (PSO2 homolog, S. cerevisiae)	DCLRE1C
BX098788	Data not found
NM_016609	Hs.373498	Solute carrier family 22 (organic cation transporter), member 17	SLC22A17
AW664683	Hs.483473	Chromosome 5 open reading frame 5	C5orf5
AK095249	Hs.638449	CDNA FLJ37930 fis, clone CTONG2003889
AK024213	Hs.434219	Ankyrin repeat and KH domain containing 1	ANKHD1
NM_016615	Hs.504398	Solute carrier family 6 (neurotransmitter transporter, GABA), member 13	SLC6A13
AI208467	Hs.544328	Transcribed locus, weakly similar to XP_521417.1 PREDICTED: similar to chromosome 10 open reading frame 111 [Pan troglodytes]
AI469973	Hs.209845	Transcribed locus, moderately similar to XP_209041.2 PREDICTED: similar to KIAA1503 protein [Homo sapiens]
NM_023078	Hs.165186	Pyrroline-5-carboxylate reductase-like	PYCRL
AI458759	Hs.276854	Transcribed locus
BX096698	Hs.7879	Interferon-related developmental regulator 1	IFRD1
NM_004404	Hs.335057	Septin 2	2006-09-02
NM_001013	Hs.546288	Ribosomal protein S9	RPS9
NM_014370	Hs.104865	Serine/threonine kinase 23	STK23
BU948510	Data not found
NM_015102	Hs.462348	Nephronophthisis 4	NPHP4
BM756270	Data not found
AW976067	Hs.79347	Zinc finger protein 592	ZNF592
BX090483	Hs.132449	Transcribed locus, weakly similar to XP_517655.1 PREDICTED: similar to KIAA0825 protein [Pan troglodytes]
BX112170	Data not found
NM_032351	Hs.462913	Mitochondrial ribosomal protein L45	MRPL45
BX433308	Data not found
AI004643	Hs.405619	Phosphoribosyl transferase domain containing 1	PRTFDC1
NM_024711	Hs.438823	Amiloride binding protein 1 (amine oxidase (copper-containing))	ABP1
AI799401	Hs.444969	Chromosome 2 open reading frame 4	C2orf4
F04918	Hs.563855	Transcribed locus, moderately similar to XP_512006.1 PREDICTED: similar to FLJ46489 protein [Pan troglodytes]
BC031944	Hs.104944	CDNA clone IMAGE:4837965
AK124803	Hs.498015	Clone 23695 mRNA sequence
BC011648	Hs.531617	CDNA clone IMAGE:4303615
AA700444	Hs.519702	Cytoplasmic FMR1 interacting protein 2	CYFIP2
NM_198536	Hs.8036	RAB3D, member RAS oncogene family	RAB3D
AF339770	Hs.193226	UDP-glucose ceramide glucosyltransferase-like 2	UGCGL2
AI370201	Hs.318547	Protein tyrosine phosphatase, receptor type, J	PTPRJ
CB852150	Hs.428037	Transcribed locus
NM_005340	Hs.483305	Histidine triad nucleotide binding protein 1	HINT1
AI612095	Hs.515011	SMAD specific E3 ubiquitin protein ligase 2	SMURF2
NM_199069	Hs.31387	Ariadne homolog 2 (Drosophila)	ARIH2
BI862187	Hs.617069	Transcribed locus
BQ016210	Hs.431498	Forkhead box P1	FOXP1
NM_025061	Hs.501511	Leucine rich repeat containing 8 family, member E	LRRC8E
AW118962	Hs.608490	Transcribed locus
CD103520	Hs.99195	G protein-coupled receptor 125	GPR125
AK130060	Hs.438678	Transaldolase 1	TALDO1
H16762	Hs.13305	Roundabout, axon guidance receptor, homolog 2 (Drosophila)	ROBO2
NM_006683	Hs.304757	Family with sequence similarity 12, member A	FAM12A
BF436024	Hs.235992	Transcribed locus, moderately similar to NP_055301.1 neuronal thread protein AD7c-NTP [Homo sapiens]
AW275707	Hs.524599	Nucleosome assembly protein 1-like 1	NAP1L1
NM_052897	Hs.524523	Methyl-CpG binding domain protein 6	MBD6
NM_001618	Hs.177766	Poly (ADP-ribose) polymerase family, member 1	PARP1
NM_006429	Hs.368149	Chaperonin containing TCP1, subunit 7 (eta)	CCT7
AI401580	Hs.121283	Zinc finger protein 540	ZNF540
AA906426	Hs.438823	Amiloride binding protein 1 (amine oxidase (copper-containing))	ABP1
NM_005693	Hs.438863	Nuclear receptor subfamily 1, group H, member 3	NR1H3
NM_004548	Hs.513266	NADH dehydrogenase (ubiquinone) 1 beta subcomplex, 10, 22kDa	NDUFB10
AI910430	Hs.607316	Transcribed locus
AA828280	Hs.190334	RAP1A, member of RAS oncogene family	RAP1A
NM_080748	Hs.472564	Chromosome 20 open reading frame 52	C20orf52
NM_052877	Hs.301756	Mediator of RNA polymerase II transcription, subunit 8 homolog (S. cerevisiae)	MED8
NM_001029875	Hs.145946	R7 binding protein	R7BP
NM_002559	Hs.146738	Purinergic receptor P2X, ligand-gated ion channel, 3	P2RX3
BX115112	Data not found
NM_001867	Hs.430075	Cytochrome c oxidase subunit VIIc	COX7C
BC007652	Hs.334726	Hypothetical protein BC007652	RP11-321G1.2
AI719574	Hs.606441	Transcribed locus
AA524540	Hs.600155	Transcribed locus
W60612	Hs.490510	Zinc finger protein 398	ZNF398
NM_019026	Hs.93832	Transmembrane and coiled-coil domains 1	TMCO1
AK056030	Hs.447549	CDNA FLJ31468 fis, clone NT2NE2001403
AI480069	Hs.224352	Transcribed locus, moderately similar to NP_055301.1 neuronal thread protein AD7c-NTP [Homo sapiens]
NM_018847	Hs.522029	Kelch-like 9 (Drosophila)	KLHL9
NM_003294	Hs.405479	Tryptase alpha/beta 1	TPSAB1
BI712107	Hs.588815	High-mobility group protein 2-like 1	HMG2L1
NM_031482	Hs.388031	ATG10 autophagy related 10 homolog (S. cerevisiae)	ATG10
AI821168	Hs.524809	Restin (Reed-Steinberg cell-expressed intermediate filament-associated protein)	RSN
NM_002157	Hs.1197	Preimplantation protein 3	PREI3
BU674490	Hs.462309	Transcribed locus
NM_016141	Hs.529495	Dynein, cytoplasmic 1, light intermediate chain 1	DYNC1LI1
AA579726	Hs.600321	Transcribed locus
AK057089	Hs.543830	CDNA FLJ32527 fis, clone SMINT2000084
NM_006936	Hs.474005	SMT3 suppressor of mif two 3 homolog 3 (S. cerevisiae)	SUMO3
NM_002633	Hs.1869	Phosphoglucomutase 1	PGM1
N29848	Hs.469244	CDNA clone IMAGE:3030163
BX455644	Data not found
AK097966	Hs.513430	Cerebellar degeneration-related protein 2, 62kDa	CDR2
AI279045	Data not found
AI922183	Hs.239631	Component of oligomeric golgi complex 5	COG5
NM_016091	Hs.446852	Eukaryotic translation initiation factor 3, subunit 6 interacting protein	EIF3S6IP
AK094796	Hs.297988	CDNA FLJ37477 fis, clone BRAWH2013047
BG484952	Hs.378501	TRNA splicing endonuclease 54 homolog (S. cerevisiae)	TSEN54
BX106736	Hs.554364	Transcribed locus, weakly similar to XP_854516.1 PREDICTED: similar to LINE-1 reverse transcriptase homolog [Canis familiaris]
BQ614128	Hs.33642	Archain 1	ARCN1
AI004895	Hs.130600	Transcribed locus
AV700217	Hs.591421	Lysophosphatidylglycerol acyltransferase 1	LPGAT1
AI822128	Data not found
AA909418	Hs.130414	Transcribed locus
AI745199	Hs.132585	Transcribed locus
AK092060	Hs.638510	CDNA FLJ34741 fis, clone MESAN2008821
BM452161	Hs.371746	Cysteine rich BMP regulator 2 (chordin-like)	CRIM2
AI189551	Hs.632264	TGFB-induced factor 2 (TALE family homeobox)	TGIF2
AI475653	Hs.481542	Polymerase (DNA directed) sigma	POLS
BM932040	Hs.352768	Proteasome (prosome, macropain) subunit, beta type, 1	PSMB1
CD631161	Hs.512686	Chromosome 20 open reading frame 59	C20orf59
BU753106	Hs.364980	Serine/threonine/tyrosine interacting protein	STYX
BC067875	Hs.314114	Hypothetical protein LOC348021	LOC348021
NM_015380	Hs.505824	Sorting and assembly machinery component 50 homolog (S. cerevisiae)	SAMM50
BU587941	Hs.98619	CDNA clone IMAGE:4838137
NM_017967	Hs.5308	Ubiquitin A-52 residue ribosomal protein fusion product 1	UBA52
NM_023018	Hs.192316	Cell division cycle 2-like 2 (PITSLRE proteins)	CDC2L2
AA779969	Hs.191482	Cut-like 1, CCAAT displacement protein (Drosophila)	CUTL1
NM_053050	Hs.534527	Mitochondrial ribosomal protein L53	MRPL53
AK056890	Hs.253422	CDNA FLJ32328 fis, clone PROST2004481
NM_139126	Hs.632618	Peptidylprolyl isomerase (cyclophilin)-like 4	PPIL4
AA417276	Hs.445825	Transcribed locus, weakly similar to XP_518535.1 PREDICTED: similar to dJ108C2.1.4 (MCM3 minichromosome maintenance deficient 3 (S. cerevisiae), variant 4) [Pan troglodytes]
BQ445923	Hs.521731	Ral GEF with PH domain and SH3 binding motif 1	RALGPS1
BC011242	Hs.550840	Homo sapiens, clone IMAGE:4153763, mRNA
NM_199254	Hs.377488	Transmembrane phosphoinositide 3-phosphatase and tensin homolog 2	TPTE2
BM471289	Hs.597624	Transcribed locus
NM_002475	Hs.632731	Myosin, light polypeptide 6B, alkali, smooth muscle and non-muscle	MYL6B
AI133215	Hs.519337	Bromodomain containing 8	BRD8
AA193543	Hs.584791	Protein kinase, cGMP-dependent, type I	PRKG1
NM_017798	Hs.11747	YTH domain family, member 1	YTHDF1
AK023303	Hs.10326	Coatomer protein complex, subunit epsilon	COPE
AK160375	Hs.463017	Hypothetical protein LOC642826	LOC642826
BQ310202	Hs.333297	Hypothetical protein LOC339745	LOC339745
NM_024040	Hs.500874	CUE domain containing 2	CUEDC2
AK096096	Hs.638432	CDNA FLJ38777 fis, clone KIDNE2018678
NM_144584	Hs.7962	Chromosome 1 open reading frame 59	C1orf59
AI217900	Hs.569684	Transcribed locus
NM_032340	Hs.93235	Chromosome 6 open reading frame 125	C6orf125
AI242063	Hs.270084	Neural precursor cell expressed, developmentally down-regulated 1	NEDD1
AA553485	Hs.4014	Zinc finger, DHHC-type containing 17	ZDHHC17
NM_003179	Hs.632804	Synaptophysin	SYP
BC040568	Hs.544161	CDNA clone IMAGE:5267205
AF289565	Data not found
NM_032356	Hs.565094	LSM domain containing 1	LSMD1
BX118461	Hs.193951	Transcribed locus
AI344212	Hs.191850	Signal-induced proliferation-associated 1 like 1	SIPA1L1
BQ219633	Hs.188763	Interleukin 1 receptor accessory protein-like 2	IL1RAPL2
BE394901	Hs.183428	Sarcospan (Kras oncogene-associated gene)	SSPN
AA136994	Hs.524271	Polyhomeotic-like 2 (Drosophila)	PHC2
BU075540	Data not found
AA831976	Hs.567416	GRB2-related adaptor protein	GRAP
AA258789	Hs.591667	Nuclear receptor subfamily 2, group C, member 2	NR2C2
NM_006556	Hs.30954	Phosphomevalonate kinase	PMVK
CB159265	Hs.439512	Transcribed locus
NM_001863	Hs.431668	Cytochrome c oxidase subunit Vib polypeptide 1 (ubiquitous)	COX6B1
AA552017	Hs.79353	Transcription factor Dp-1	TFDP1
AI243591	Hs.129464	Transcribed locus, strongly similar to XP_211816.4 PREDICTED: hypothetical protein XP_211816 [Homo sapiens]
BC038789	Hs.574860	Hypothetical protein MGC26816	CTA-250D10.11
AA838165	Hs.468410	Endothelial PAS domain protein 1	EPAS1
BC032141	Hs.398165	CDNA clone IMAGE:5095848
AA001435	Hs.544612	Transcribed locus
BX118388	Hs.520063	WD repeat domain 46	WDR46
NM_021128	Hs.441072	Polymerase (RNA) II (DNA directed) polypeptide L, 7.6kDa	POLR2L
AK056906	Hs.447681	Hypothetical protein LOC151234	LOC151234
NM_004240	Hs.515094	Thyroid hormone receptor interactor 10	TRIP10
BF115953	Hs.548018	LIM and SH3 protein 1	LASP1
AA133569	Hs.459855	Phosphomannomutase 2	PMM2
AI651558	Hs.369271	Solute carrier family 12 (sodium/chloride transporters), member 3	SLC12A3
H77737	Hs.633489	Transcribed locus
AI360092	Hs.370254	BCL2-antagonist of cell death	BAD
NM_031485	Hs.400625	Glutamate-rich WD repeat containing 1	GRWD1
BC041434	Hs.631524	Hypothetical protein LOC643464	LOC643464
CA312350	Hs.550115	Transcribed locus
BM806090	Hs.348411	TRNA-yW synthesizing protein 3 homolog (S. cerevisiae)	TYW3
BC022395	Hs.617347	Homo sapiens, clone IMAGE:4617933
N39105	Hs.131603	EMI domain containing 2	EMID2
AA884583	Hs.572403	Transcribed locus
BQ028268	Hs.435962	Transcribed locus
BI037190	Hs.1581	Glutathione S-transferase theta 2	GSTT2
AI694124	Hs.552842	Transcribed locus
AK074471	Hs.287723	Hypothetical protein LOC143188	LOC143188
AA825581	Data not found
R08339	Data not found
NM_006917	Hs.26550	Retinoid X receptor, gamma	RXRG
NM_001886	Hs.57690	Crystallin, beta A4	CRYBA4
NM_016456	Hs.181444	Transmembrane protein 9	TMEM9
AA215451	Hs.591311	Hermansky-Pudlak syndrome 3	HPS3
NM_022044	Hs.303116	Stromal cell-derived factor 2-like 1	SDF2L1
BX094298	Hs.207745	Retinoblastoma-like 1 (p107)	RBL1
AI188503	Hs.198365	2,3-bisphosphoglycerate mutase	BPGM
BG943720	Hs.485090	Ribosomal protein L17	RPL17
NM_012391	Hs.485158	SAM pointed domain containing ets transcription factor	SPDEF
NM_006600	Hs.263812	Nuclear distribution gene C homolog (A. nidulans)	NUDC
AF136629	Hs.521240	Multiple substrate lipid kinase	MULK
AF425265	Hs.571202	UL16 binding protein 1	ULBP1
C00514	Hs.91384	NMD3 homolog (S. cerevisiae)	NMD3
NM_198183	Hs.425777	Ubiquitin-conjugating enzyme E2L 6	UBE2L6
BQ217469	Hs.633075	KIAA0114 gene product	KIAA0114
AK026549	Hs.57698	NAD(P) dependent steroid dehydrogenase-like	NSDHL
BG926638	Hs.637509	Transcribed locus
NM_007033	Hs.525527	RER1 retention in endoplasmic reticulum 1 homolog (S. cerevisiae)	RER1
AK093838	Hs.514012	Mitogen-activated protein kinase kinase 3	MAP2K3
NM_023032	Data not found
BX108036	Hs.131579	Transcribed locus, strongly similar to XP_523093.1 PREDICTED: similar to Golgi autoantigen, golgin subfamily a, 2; Golgi matrix protein GM130; SY11 protein; golgin-95 [Pan troglodytes]
NM_005986	Hs.202526	SRY (sex determining region Y)-box 1	SOX1
AW134943	Hs.306764	Ankyrin repeat domain 15	ANKRD15
AK095768	Hs.146312	Prostate androgen-regulated transcript 1	PART1
NM_153368	Hs.122109	Connexin40.1	CX40.1
BE043544	Hs.467084	Eukaryotic translation initiation factor 4 gamma, 3	EIF4G3
BC037877	Hs.385497	CDNA clone IMAGE:5273799
BG054833	Hs.333348	Zinc finger protein 441	ZNF441
AA469399	Hs.156171	Proteasome (prosome, macropain) 26S subunit, ATPase, 6	PSMC6
AK095849	Hs.523739	Syntaxin 5	STX5
NM_198334	Hs.76847	Glucosidase, alpha; neutral AB	GANAB
NM_000858	Hs.376933	Guanylate kinase 1	GUK1
AW083777	Data not found
NM_003312	Hs.474783	Thiosulfate sulfurtransferase (rhodanese)	TST
AF086490	Hs.512867	Cancer susceptibility candidate 4	CASC4
BF978276	Hs.459927	Prothymosin, alpha (gene sequence 28)	PTMA
AK022085	Hs.633336	CDNA FLJ12023 fis, clone HEMBB1001785
AL049966	Hs.545622	MRNA; cDNA DKFZp564A242 (from clone DKFZp564A242)
BC041169	Hs.7989	KIAA1045	KIAA1045
BU853377	Hs.562684	Transcribed locus, strongly similar to XP_510823.1 PREDICTED: similar to DKFZP564M182 protein [Pan troglodytes]
AK094739	Hs.528731	Zinc finger protein 439	ZNF439
BG707139	Data not found
NM_002660	Hs.268177	Phospholipase C, gamma 1	PLCG1
AL691707	Hs.618789	Transcribed locus
AL833749	Hs.513285	Hypothetical LOC146439	LOC146439
AK025037	Hs.586897	CDNA: FLJ21384 fis, clone COL03354
CB051406	Hs.31845	Ankyrin repeat and SOCS box-containing 7	ASB7
NM_021643	Hs.591598	Tribbles homolog 2 (Drosophila)	TRIB2
NM_014280	Hs.433540	DnaJ (Hsp40) homolog, subfamily C, member 8	DNAJC8
NM_032627	Hs.515259	Single stranded DNA binding protein 4	SSBP4
NM_033056	Hs.232819	Protocadherin 15	PCDH15
NM_031902	Hs.355664	Mitochondrial ribosomal protein S5	MRPS5
BU730306	Hs.374414	Hypothetical protein MGC39606	MGC39606
AK024231	Hs.636845	CDNA FLJ14169 fis, clone NT2RP2002056
NM_017740	Hs.592065	Zinc finger, DHHC-type containing 7	ZDHHC7
AK094004	Hs.24598	Rho guanine nucleotide exchange factor (GEF) 12	ARHGEF12
NM_001018017	Hs.89603	Mucin 1, cell surface associated	MUC1
NM_001692	Hs.64173	ATPase, H+ transporting, lysosomal 56/58kDa, V1 subunit B1 (Renal tubular acidosis with deafness)	ATP6V1B1
AA581655	Hs.437075	CAMP responsive element binding protein 5	CREB5
BC029835	Hs.525499	Hypothetical protein LOC646867	LOC646867
NM_001183	Hs.6551	ATPase, H+ transporting, lysosomal accessory protein 1	ATP6AP1
NM_002870	Hs.151536	RAB13, member RAS oncogene family	RAB13
BF061363	Hs.181085	Transcribed locus
BM931616	Hs.552012	Transcribed locus
NM_080725	Hs.516830	Sulfiredoxin 1 homolog (S. cerevisiae)	SRXN1
AW339941	Hs.558519	ERO1-like beta (S. cerevisiae)	ERO1LB
AI291939	Hs.150022	Transcribed locus
NM_002787	Hs.333786	Proteasome (prosome, macropain) subunit, alpha type, 2	PSMA2
BU753288	Hs.268685	Transcribed locus
NM_152889	Hs.292375	Carbohydrate (chondroitin 4) sulfotransferase 13	CHST13
BQ029768	Hs.443277	Transcribed locus
AK124890	Hs.289108	Family with sequence similarity 3, member A	FAM3A
BI821930	Hs.559309	Hypothetical protein LOC151484	LOC151484
BC012758	Hs.356377	Ring finger protein 187	RNF187
CB243475	Hs.48100	Transcribed locus
BC038553	Hs.516952	Hypothetical gene supported by BC042812	RP13-401N8.2
AI811425	Hs.271955	Tumor necrosis factor, alpha-induced protein 8	TNFAIP8
NM_080821	Hs.143736	Chromosome 20 open reading frame 108	C20orf108
BG532340	Hs.32959	G protein-coupled receptor kinase 4	GRK4
BE504334	Hs.252466	Transcribed locus
AI217168	Hs.491242	Phosphatidylethanolamine-binding protein 4	PEBP4
NM_020186	Hs.592269	ACN9 homolog (S. cerevisiae)	ACN9
AK093857	Hs.434525	Hypothetical protein LOC285181	LOC285181
NM_032366	Hs.239500	Hypothetical protein MGC13114	MGC13114
BX104195	Data not found
BX098173	Hs.49114	Chloride channel 5 (nephrolithiasis 2, X-linked, Dent disease)	CLCN5
NM_002634	Hs.514303	Prohibitin	PHB
BQ224801	Hs.291079	HESB like domain containing 1	HBLD1
AK125398	Hs.591554	Forkhead box D4-like 1	FOXD4L1
NM_014755	Hs.591569	SERTA domain containing 2	SERTAD2
T85266	Data not found
NM_031894	Hs.333125	Ferritin, heavy polypeptide-like 17	FTHL17
AK023150	Hs.362702	Hypothetical protein FLJ32745	FLJ32745
BX114400	Hs.163424	NOL1/NOP2/Sun domain family, member 4	NSUN4
AW453010	Hs.104839	TIMP metallopeptidase inhibitor 2	TIMP2
AW027944	Hs.635980	Transcribed locus
BQ428303	Hs.628500	Transcribed locus
NM_002990	Hs.534347	Chemokine (C-C motif) ligand 22	CCL22
NM_007187	Hs.411300	WW domain binding protein 4 (formin binding protein 21)	WBP4
N57896	Hs.151880	Chimerin (chimaerin) 2	CHN2
BQ477351	Hs.406031	Transcribed locus, weakly similar to NP_055301.1 neuronal thread protein AD7c-NTP [Homo sapiens]
NM_144715	Hs.120196	EF-hand domain family, member B	EFHB
NM_016074	Hs.13880	BolA-like 1 (E. coli)	BOLA1
AK124132	Hs.144075	Hypothetical protein LOC340286	LOC340286
NM_002794	Hs.471441	Proteasome (prosome, macropain) subunit, beta type, 2	PSMB2
NM_017885	Hs.423103	Host cell factor C1 regulator 1 (XPO1 dependent)	HCFC1R1
NM_014829	Hs.533245	DEAD (Asp-Glu-Ala-Asp) box polypeptide 46	DDX46
AA179542	Data not found
AK091942	Hs.87856	CDNA FLJ34623 fis, clone KIDNE2015073
BF512075	Hs.517656	Hypothetical protein LOC339674	LOC339674
BM992740	Hs.488478	Hypothetical protein FLJ10099	FLJ10099
BF509467	Hs.188213	Transcribed locus
AA773010	Hs.131802	Transcribed locus
AB032985	Hs.55069	Neurexophilin 3	NXPH3
NM_138568	Hs.337557	Protein 7 transactivated by hepatitis B virus X antigen (HBxAg)	XTP7
AI792871	Hs.145586	Collagen, type IV, alpha 6	COL4A6
AW190804	Hs.525146	Voltage gated channel like 1	VGCNL1
AA872567	Hs.444099	Arylacetamide deacetylase-like 1	AADACL1
H71449	Hs.633478	Transcribed locus
AI734033	Hs.97860	Leucine rich repeat and fibronectin type III domain containing 1	LRFN1
NM_015999	Hs.5298	Adiponectin receptor 1	ADIPOR1
N70981	Data not found
BG777703	Hs.408843	Meckel syndrome, type 1	MKS1
N21207	Hs.571037	Acetyl-Coenzyme A acetyltransferase 2 (acetoacetyl Coenzyme A thiolase)	ACAT2
BX119435	Hs.89113	Similar to CG7092-PA	RP11-328N1.1
NM_012405	Hs.562083	Isoprenylcysteine carboxyl methyltransferase	ICMT
NM_004135	Hs.410197	Isocitrate dehydrogenase 3 (NAD+) gamma	IDH3G
BC043203	Hs.623984	CDNA clone IMAGE:5294798
NM_000269	Hs.463456	Non-metastatic cells 1, protein (NM23A) expressed in	NME1
NM_002798	Hs.77060	Proteasome (prosome, macropain) subunit, beta type, 6	PSMB6
AI732736	Hs.536417	Transcribed locus
NM_017895	Hs.65234	DEAD (Asp-Glu-Ala-Asp) box polypeptide 27	DDX27
AI732318	Hs.101120	Transcribed locus
NM_031207	Hs.301943	Hydroxypyruvate isomerase homolog (E. coli)	HYI
CN264659	Hs.412939	ELOVL family member 6, elongation of long chain fatty acids (FEN1/Elo2, SUR4/Elo3-like, yeast)	ELOVL6
AK021427	Hs.464469	Myomesin 1 (skelemin) 185kDa	MYOM1
BC045692	Hs.567895	Family with sequence similarity 19 (chemokine (C-C motif)-like), member A1	FAM19A1
AA045712	Hs.146806	Cullin 1	CUL1
NM_004699	Hs.54277	Family with sequence similarity 50, member A	FAM50A
NM_000505	Hs.1321	Coagulation factor XII (Hageman factor)	F12
AI457752	Hs.585396	Thyroid hormone receptor associated protein 3	THRAP3
NM_198220	Hs.280378	Small nuclear ribonucleoprotein polypeptide B''	SNRPB2
NM_000365	Hs.524219	Triosephosphate isomerase 1	TPI1
BC047297	Hs.529758	Homo sapiens, clone IMAGE:4429647, mRNA
AK123020	Hs.118820	Hypothetical protein BC007882	LOC152217
NM_016146	Hs.524078	Trafficking protein particle complex 4	TRAPPC4
NM_005423	Hs.2979	Trefoil factor 2 (spasmolytic protein 1)	TFF2
AI598240	Hs.438823	Amiloride binding protein 1 (amine oxidase (copper-containing))	ABP1
NM_173474	Hs.592045	N-terminal asparagine amidase	NTAN1
AA584568	Hs.490510	Zinc finger protein 398	ZNF398
AA806597	Hs.405410	O-linked N-acetylglucosamine (GlcNAc) transferase (UDP-N-acetylglucosamine:polypeptide-N-acetylglucosaminyl transferase)	OGT
R40172	Data not found
AK091113	Hs.510543	NPC-A-5	LOC642587
BM681417	Hs.106311	DiGeorge syndrome critical region gene 5 (non-coding)	DGCR5
BE327170	Data not found
BF674397	Hs.387255	Cytokine-like nuclear factor n-pac	N-PAC
AF222345	Hs.404089	Suppressor of fused homolog (Drosophila)	SUFU
NM_015686	Hs.87619	Transmembrane protein 28	TMEM28
NM_002573	Hs.466831	Platelet-activating factor acetylhydrolase, isoform Ib, gamma subunit 29kDa	PAFAH1B3
NM_001537	Hs.250899	Heat shock factor binding protein 1	HSBP1
NM_024510	Data not found
NM_000191	Hs.533444	3-hydroxymethyl-3-methylglutaryl-Coenzyme A lyase (hydroxymethylglutaricaciduria)	HMGCL
NM_147190	Hs.270525	LAG1 longevity assurance homolog 5 (S. cerevisiae)	LASS5
NM_006712	Hs.438823	Amiloride binding protein 1 (amine oxidase (copper-containing))	ABP1
AI963883	Hs.370963	Synaptotagmin VI	SYT6
AW515455	Hs.443465	Transcription elongation regulator 1	TCERG1
NM_138574	Hs.97124	Hepatoma derived growth factor-like 1	HDGFL1
NM_024959	Hs.286194	Solute carrier family 24 (sodium/potassium/calcium exchanger), member 6	SLC24A6
NM_004487	Hs.213389	Golgi autoantigen, golgin subfamily b, macrogolgin (with transmembrane signal), 1	GOLGB1
AK124778	Hs.254117	CDNA clone IMAGE:5303125
AW615165	Hs.546002	Transcribed locus, weakly similar to XP_517454.1 PREDICTED: similar to hypothetical protein MGC45438 [Pan troglodytes]
AA169245	Hs.584790	Protein phosphatase 2 (formerly 2A), regulatory subunit A (PR 65), beta isoform	PPP2R1B
NM_000201	Hs.515126	Intercellular adhesion molecule 1 (CD54), human rhinovirus receptor	ICAM1
NM_001300	Hs.4055	Kruppel-like factor 6	KLF6
AA973324	Hs.132624	Transcribed locus, strongly similar to XP_373611.2 PREDICTED: hypothetical protein XP_373611 [Homo sapiens]
BC041461	Hs.609206	Snail homolog 3 (Drosophila)	SNAI3
AA843210	Hs.532671	Transcribed locus, strongly similar to XP_510123.1 PREDICTED: similar to DVL-binding protein DAPLE [Pan troglodytes]
AK054812	Hs.642614	Malic enzyme 2, NAD(+)-dependent, mitochondrial	ME2
BI768204	Hs.528618	Lipin 3	LPIN3
AI797618	Hs.231655	Obscurin, cytoskeletal calmodulin and titin-interacting RhoGEF	OBSCN
BM511673	Hs.514373	Myotubularin related protein 4	MTMR4
AW449270	Hs.560433	Transcribed locus
AA983987	Data not found
CR624091	Hs.423968	Fission 1 (mitochondrial outer membrane) homolog (S. cerevisiae)	FIS1
AL049937	Hs.591793	Ubiquitin specific peptidase 49	USP49
NM_007293	Hs.534847	Complement component 4A (Rodgers blood group)	C4A
AA704171	Hs.642754	Transcription factor CP2	TFCP2
AW292981	Hs.636204	Transcribed locus
AA419568	Hs.505575	Transcribed locus, strongly similar to NP_009141.1 polypeptide N-acetylgalactosaminyltransferase 6; GalNAc transferase 6; UDP-GalNAc:polypeptide N-acetylgalactosaminyltransferase 6; protein-UDP acetylgalactosaminyltransferase 6 [Homo sapiens]
NM_003710	Hs.233950	Serine peptidase inhibitor, Kunitz type 1	SPINT1
NM_001001563	Hs.590956	Translocase of inner mitochondrial membrane 50 homolog (S. cerevisiae)	TIMM50
AA605075	Hs.437846	Smoothened homolog (Drosophila)	SMO
BG335163	Hs.637288	Homo sapiens, clone IMAGE:4541295
BE253751	Hs.202296	Hypothetical LOC389669	LOC389669
AI635587	Data not found
AA551072	Hs.632447	WD repeat domain 42A	WDR42A
AV740991	Data not found
NM_174940	Hs.448664	Transmembrane protein 80	TMEM80
BC016962	Hs.592414	Homo sapiens, clone IMAGE:4214654, mRNA
BX110379	Hs.123551	Transcribed locus
BF002995	Hs.201623	Nance-Horan syndrome (congenital cataracts and dental anomalies)	NHS
AI934322	Data not found
NM_145278	Hs.388765	Chromosome 1 open reading frame 150	C1orf150
NM_003377	Hs.78781	Vascular endothelial growth factor B	VEGFB
AI758933	Hs.444362	LIM domain containing preferred translocation partner in lipoma	LPP
AA704163	Hs.467084	Eukaryotic translation initiation factor 4 gamma, 3	EIF4G3
BF694697	Data not found
NM_020526	Hs.283613	EPH receptor A8	EPHA8
NM_031897	Hs.631560	Calcium channel, voltage-dependent, gamma subunit 6	CACNG6
NM_007241	Hs.127249	SNF8, ESCRT-II complex subunit, homolog (S. cerevisiae)	SNF8
BF508499	Hs.124490	Apoptotic chromatin condensation inducer 1	ACIN1
BQ269249	Data not found
AK093612	Hs.30246	Solute carrier family 19 (thiamine transporter), member 2	SLC19A2
AA572859	Hs.555947	Lymphoid enhancer-binding factor 1	LEF1
NM_002406	Hs.519818	Mannosyl (alpha-1,3-)-glycoprotein beta-1,2-N-acetylglucosaminyltransferase	MGAT1
AI798563	Hs.209214	Transcribed locus
AK022117	Hs.98259	Sterile alpha motif domain containing 4A	SAMD4A
NM_199075	Data not found
BF431882	Hs.118958	Syntaxin 11	STX11
NM_017446	Hs.420696	Mitochondrial ribosomal protein L39	MRPL39
BU957057	Hs.572799	Transcribed locus, strongly similar to XP_498924.1 PREDICTED: hypothetical protein XP_498924 [Homo sapiens]
AI927497	Hs.571614	Transcribed locus
CR749686	Hs.372938	Neurexin 2	NRXN2
NM_145252	Hs.105887	Similar to common salivary protein 1	LOC124220
H91019	Hs.420459	Full length insert cDNA clone YZ04E02
W25357	Hs.534575	HIG1 domain family, member 2A	HIGD2A
AK024887	Hs.612888	Chromosome 14 open reading frame 85	C14orf85
NM_024839	Hs.183232	Ribonuclease P 21kDa subunit	RPP21
BM665186	Hs.550068	GDNF family receptor alpha 2	GFRA2
AI475159	Hs.605259	Transcribed locus
BF968488	Data not found
AF085993	Hs.621484	Full length insert cDNA clone YU21F10
H49451	Hs.633197	Full-length cDNA clone CS0DN005YM11 of Adult brain of Homo sapiens (human)
AB051447	Hs.444184	KIAA1660 protein	KIAA1660
BF822645	Hs.592085	Hypothetical protein MGC21830	MGC21830
AA258215	Data not found
AI916449	Hs.238432	GC-rich promoter binding protein 1-like 1	GPBP1L1
CA951969	Hs.639327	Transcribed locus
AI610710	Hs.185568	Transcribed locus, strongly similar to XP_522386.1 PREDICTED: similar to type II hair keratin 3 [Pan troglodytes]
BC041956	Hs.567854	Similar to poly(A) binding protein, cytoplasmic 1	RP11-493K23.2
AA566082	Hs.232532	KIAA0586	KIAA0586
AI336414	Data not found
NM_002425	Hs.2258	Matrix metallopeptidase 10 (stromelysin 2)	MMP10
NM_002377	Hs.99900	MAS1 oncogene	MAS1
AI374738	Hs.408249	Stabilin 2	STAB2
AW013913	Hs.283398	Ankyrin repeat domain 38	ANKRD38
AA831778	Hs.81848	RAD21 homolog (S. pombe)	RAD21
BX647764	Hs.380164	Keratin associated protein 4-7	KRTAP4-7
NM_005304	Hs.248055	Free fatty acid receptor 3	FFAR3
AF236081	Hs.272385	G protein-coupled receptor 83	GPR83
BU146452	Data not found
NM_002810	Hs.505059	Proteasome (prosome, macropain) 26S subunit, non-ATPase, 4	PSMD4
AI149976	Hs.145137	Transcribed locus
AI024854	Hs.570792	Transcribed locus
NM_001013652	Hs.632678	Hypothetical gene supported by AK094537	LOC389791
BQ924117	Hs.592313	Rho GTPase activating protein 5	ARHGAP5
AI690217	Hs.280936	Transcribed locus, weakly similar to XP_309765.2 ENSANGP00000002671 [Anopheles gambiae str. PEST]
AK128036	Hs.640102	CDNA FLJ46155 fis, clone TESTI4001517, moderately similar to Keratin, type I cytoskeletal 18
NM_005430	Hs.248164	Wingless-type MMTV integration site family, member 1	WNT1
AW403147	Hs.529100	Protein F25965	F25965
BC017406	Hs.621325	Homo sapiens, clone IMAGE:4297230, mRNA
NM_005182	Hs.37014	Carbonic anhydrase VII	CA7
BQ023412	Hs.563607	Transcribed locus
NM_004546	Hs.324250	NADH dehydrogenase (ubiquinone) 1 beta subcomplex, 2, 8kDa	NDUFB2
NM_194326	Hs.526933	Ribosomal protein S19 binding protein 1	RPS19BP1
AI494347	Hs.515053	Amino-terminal enhancer of split	AES
CK001254	Hs.12152	RAB6A, member RAS oncogene family	RAB6A
AA193241	Hs.501252	Transforming, acidic coiled-coil containing protein 2	TACC2
NM_001322	Hs.123114	Cystatin S	CST4
NM_178033	Hs.439760	Cytochrome P450, family 4, subfamily X, polypeptide 1	CYP4X1
NM_001818	Hs.567245	Aldo-keto reductase family 1, member C4 (chlordecone reductase; 3-alpha hydroxysteroid dehydrogenase, type I; dihydrodiol dehydrogenase 4)	AKR1C4
N68001	Hs.440880	S100P binding protein	S100PBP
NM_006517	Hs.75317	Solute carrier family 16 (monocarboxylic acid transporters), member 2	SLC16A2
BX504075	Hs.202011	Coiled-coil domain containing 47	CCDC47
AI085016	Hs.465316	Ring finger protein 152	RNF152
BX103234	Hs.150064	MRNA; cDNA DKFZp781N0753 (from clone DKFZp781N0753)
AI732625	Hs.624027	Hypothetical protein LOC647065	LOC647065
BX109817	Hs.368823	Kazrin	KIAA1026
AI798089	Hs.632642	Phosphoglycerate mutase 2 (muscle)	PGAM2
NM_000797	Hs.99922	Dopamine receptor D4	DRD4
H03239	Hs.523913	CDNA FLJ30156 fis, clone BRACE2000487
BM722737	Hs.632466	Cathepsin K (pycnodysostosis)	CTSK
AK055276	Hs.610033	CDNA FLJ30714 fis, clone FCBBF2001529
CB995946	Hs.437551	Transcribed locus, weakly similar to XP_209041.2 PREDICTED: similar to KIAA1503 protein [Homo sapiens]
AI097328	Hs.603174	Transcribed locus
AK123489	Hs.233325	Hemochromatosis	HFE
BE044948	Hs.450092	ATPase type 13A4	ATP13A4
AK127245	Hs.435413	Metastasis associated 1 family, member 3	MTA3
AA017302	Hs.597895	Transcribed locus
AI024808	Hs.130980	Transcribed locus
NM_205767	Hs.356626	Hypothetical protein P117	P117
BC038455	Hs.437379	Development and differentiation enhancing factor-like 1	DDEFL1
CA447193	Hs.582513	Transcribed locus
AA709148	Hs.220864	Chromodomain helicase DNA binding protein 2	CHD2
AI674253	Hs.35828	MAP/microtubule affinity-regulating kinase 3	MARK3
BC038202	Hs.385737	Homo sapiens, clone IMAGE:4385724, mRNA
NM_001005211	Hs.632122	Olfactory receptor, family 9, subfamily I, member 1	OR9I1
NM_025042	Data not found
AK000993	Hs.567779	Chromosome 7 open reading frame 28B	C7orf28B
AI521285	Hs.385634	Tetraspanin 18	TSPAN18
AI452816	Data not found
AW979004	Hs.591242	UBX domain containing 2	UBXD2
NM_001425	Hs.9999	Epithelial membrane protein 3	EMP3
BU615998	Hs.402551	Transcribed locus, weakly similar to NP_689672.2 hypothetical protein MGC45438 [Homo sapiens]
AI377726	Hs.30385	Myeloid/lymphoid or mixed-lineage leukemia (trithorax homolog, Drosophila); translocated to, 10	MLLT10
BC042981	Hs.434364	Family with sequence similarity 41, member A, Y-linked	FAM41AY
NM_024967	Hs.287433	Zinc finger protein 556	ZNF556
AA034451	Hs.315167	Defective in sister chromatid cohesion homolog 1 (S. cerevisiae)	DCC1
AL833206	Hs.532104	Hypothetical protein LOC285638	LOC285638
NM_001607	Hs.642638	Acetyl-Coenzyme A acyltransferase 1 (peroxisomal 3-oxoacyl-Coenzyme A thiolase)	ACAA1
NM_021126	Hs.248267	Mercaptopyruvate sulfurtransferase	MPST
AW070231	Hs.197593	Transcribed locus
NM_002669	Hs.249996	Pleiotropic regulator 1 (PRL1 homolog, Arabidopsis)	PLRG1
BF732437	Hs.374446	Rho GTPase activating protein 23	ARHGAP23
AI632909	Hs.605827	Transcribed locus
NM_002490	Hs.274416	NADH dehydrogenase (ubiquinone) 1 alpha subcomplex, 6, 14kDa	NDUFA6
NM_005881	Hs.513520	Branched chain ketoacid dehydrogenase kinase	BCKDK
NM_001010976	Hs.516980	Hypothetical LOC149950	RP11-410N8.4
AI990036	Hs.40758	RAB30, member RAS oncogene family	RAB30
AI122756	Hs.256801	Zinc finger protein 493	ZNF493
BF002683	Hs.389461	Unc-45 homolog A (C. elegans)	UNC45A
AK123042	Hs.436215	Similar to Seminal vesicle protein 7 precursor (SVS VII) (Caltrin) (Calcium transport inhibitor)	FLJ41047
BF033831	Hs.632005	Similar to AI661453 protein	FLJ90086
BM466870	Data not found
BU615450	Hs.514116	Zinc finger protein 403	ZNF403
NM_032889	Hs.19210	Major facilitator superfamily domain containing 5	MFSD5
AI312596	Hs.635298	Transcribed locus
NM_012235	Hs.531789	SREBP cleavage-activating protein	SCAP
BX094185	Hs.371750	Transcribed locus
NM_015987	Hs.294133	Heme binding protein 1	HEBP1
N58512	Hs.480597	Ubiquitin specific peptidase 33	USP33
BF056021	Hs.192637	Transcribed locus
AV729927	Data not found
AI355232	Hs.520943	Neutrophil cytosolic factor 1, (chronic granulomatous disease, autosomal 1)	NCF1
NM_018047	Hs.591253	RNA binding motif protein 22	RBM22
BX112708	Hs.118228	Transcribed locus
NM_005022	Hs.494691	Profilin 1	PFN1
BC012429	Hs.364739	Homo sapiens, clone IMAGE:3865586, mRNA
AK123904	Hs.63187	CDNA FLJ41910 fis, clone PEBLM2007834
AK056870	Hs.161181	PRP18 pre-mRNA processing factor 18 homolog (S. cerevisiae)	PRPF18
BU677295	Hs.416108	Cdc2-related kinase, arginine/serine-rich	CRKRS
BX108544	Hs.554258	Transcribed locus, strongly similar to NP_683712.1 Williams Beuren syndrome chromosome region 21 isoform 3 [Homo sapiens]
NM_001780	Hs.445570	CD63 molecule	CD63
AL137445	Hs.635246	MRNA; cDNA DKFZp566O134 (from clone DKFZp566O134)
AA527208	Hs.571841	Ribosomal protein L7	RPL7
NM_004031	Hs.166120	Interferon regulatory factor 7	IRF7
NM_024671	Hs.85658	Hypothetical protein FLJ23436	FLJ23436
CN413953	Hs.640421	Transcribed locus
AK096229	Hs.632638	Similar to zinc finger protein 658B	LOC647090
NM_013258	Hs.499094	PYD and CARD domain containing	PYCARD
AF085989	Hs.520319	Solute carrier family 22 (organic cation transporter), member 16	SLC22A16
AK095619	Hs.34969	Hypothetical protein FLJ34048	FLJ34048
NM_178568	Hs.22917	Reticulon 4 receptor-like 1	RTN4RL1
BC048419	Hs.502836	ADP-ribosylation factor-like 2	ARL2
N27356	Hs.591221	MYC binding protein 2	MYCBP2
BC036774	Hs.589138	Hypothetical protein LOC574538	LOC574538
AW339238	Hs.259412	Chromosome 1 open reading frame 63	C1orf63
AI445671	Data not found
AA335845	Hs.83753	Small nuclear ribonucleoprotein polypeptides B and B1	SNRPB
AI340042	Hs.156426	Transmembrane protein 29	TMEM29
BM991882	Hs.450189	Transcribed locus, moderately similar to XP_522534.1 PREDICTED: similar to Interferon-induced transmembrane protein 3 (Interferon-inducible protein 1-8U) [Pan troglodytes]
BE138656	Hs.510225	Ribosomal protein S6 kinase, 90kDa, polypeptide 5	RPS6KA5
BM562937	Hs.528491	RGS9 anchor protein	RGS9BP
NM_201998	Hs.502829	Splicing factor 1	SF1
AA506375	Hs.544150	Transcribed locus
BM559745	Hs.563791	Transcribed locus, moderately similar to XP_514011.1 PREDICTED: hypothetical protein XP_514011 [Pan troglodytes]
NM_017633	Hs.10784	Family with sequence similarity 46, member A	FAM46A
NM_016175	Hs.310781	Hypothetical LOC51149	LOC51149
AK090910	Hs.44227	Heparanase	HPSE
NM_032513	Hs.143545	Solute carrier family 30 (zinc transporter), member 2	SLC30A2
NM_138802	Hs.534540	Zinc finger, AN1-type domain 2B	ZFAND2B
NM_173493	Hs.160594	PAS domain containing 1	PASD1
AW295570	Hs.473394	Chromosome 21 open reading frame 34	C21orf34
AV738397	Hs.636767	Transcribed locus
CB959381	Hs.561638	Transcribed locus
BF510173	Hs.544738	Lymphocyte antigen 86	LY86
AI494009	Data not found
NM_005644	Hs.530251	TAF12 RNA polymerase II, TATA box binding protein (TBP)-associated factor, 20kDa	TAF12
AK074467	Hs.435500	Chromosome 8 open reading frame 38	C8orf38
BC042975	Hs.434366	Hypothetical protein LOC642491	LOC642491
AW167267	Hs.636096	Transcribed locus
BQ447957	Data not found
BC033124	Hs.434577	Homo sapiens, clone IMAGE:2960615, mRNA
AI792833	Hs.445377	Similar to short-chain dehydrogenase/reductase 1	LOC388963
NM_001765	Hs.1311	CD1c molecule	CD1C
AI693528	Hs.201996	Transcribed locus
BQ267958	Data not found
AA302833	Hs.235167	Zinc finger protein 701	ZNF701
AW449044	Hs.435949	Zinc finger protein, subfamily 1A, 1 (Ikaros)	ZNFN1A1
AI521617	Hs.591501	Zinc metallopeptidase (STE24 homolog, yeast)	ZMPSTE24
BF526155	Hs.587258	Transcribed locus
NM_152283	Data not found
AK054761	Hs.617215	CDNA FLJ30199 fis, clone BRACE2001453, weakly similar to 36.4 KDA PROLINE-RICH PROTEIN
AK057710	Hs.597376	CDNA FLJ33148 fis, clone UTERU2000238
AY129017	Hs.555978	Rabaptin, RAB GTPase binding effector protein 2	RABEP2
AK026704	Hs.548037	CDNA: FLJ23051 fis, clone LNG02642
AI436184	Hs.415534	Chromatin modifying protein 5	CHMP5
BC032616	Hs.403828	Chromosome 3 open reading frame 62	C3orf62
BC015783	Data not found
AI279946	Hs.572993	2'-phosphodiesterase	2'-PDE
AV697345	Hs.520943	Neutrophil cytosolic factor 1, (chronic granulomatous disease, autosomal 1)	NCF1
AA017037	Hs.122926	Nuclear receptor subfamily 3, group C, member 1 (glucocorticoid receptor)	NR3C1
AK056703	Hs.585473	Hypothetical protein LOC219731	LOC219731
NM_012458	Hs.75056	Translocase of inner mitochondrial membrane 13 homolog (yeast)	TIMM13
AI732085	Data not found
BM470187	Hs.407538	Homo sapiens, clone IMAGE:5538960, mRNA
AI393906	Hs.554762	Ecotropic viral integration site 1	EVI1
AW001445	Hs.414614	Sodium channel, nonvoltage-gated 1, beta (Liddle syndrome)	SCNN1B
AI821387	Hs.558901	Hypothetical LOC400590	LOC400590
AW469226	Hs.408054	Neurobeachin-like 1	NBEAL1
AA928725	Hs.408312	Tumor protein p53 (Li-Fraumeni syndrome)	TP53
BC025328	Hs.553192	Homo sapiens, clone IMAGE:3944699, mRNA
N51115	Hs.633608	Transcribed locus
AV661299	Hs.476217	6-phosphofructo-2-kinase/fructose-2,6-biphosphatase 4	PFKFB4
AL038473	Hs.310705	Transcribed locus, moderately similar to XP_517454.1 PREDICTED: similar to hypothetical protein MGC45438 [Pan troglodytes]
NM_002812	Hs.78466	Proteasome (prosome, macropain) 26S subunit, non-ATPase, 8	PSMD8
AA831682	Hs.631524	Hypothetical protein LOC643464	LOC643464
AW794607	Data not found
NM_019059	Hs.112318	Translocase of outer mitochondrial membrane 7 homolog (yeast)	TOMM7
BF056868	Hs.554476	Transcribed locus
BU561031	Hs.260041	CAS1 domain containing 1	CASD1
AK026280	Hs.547938	CDNA: FLJ22627 fis, clone HSI06152
NM_016243	Hs.334832	Cytochrome b5 reductase 1	CYB5R1
AA358186	Hs.372003	Chromosome 9 open reading frame 10	C9orf10
NM_018135	Hs.520149	Mitochondrial ribosomal protein S18A	MRPS18A
H05593	Hs.559986	Transcribed locus, weakly similar to NP_659411.1 hypothetical protein FLJ31846 [Homo sapiens]
AI251757	Hs.368402	Chromosome 8 open reading frame 55	C8orf55
AK057885	Hs.539420	CDNA FLJ25156 fis, clone CBR07981
AA279148	Hs.476179	SWI/SNF related, matrix associated, actin dependent regulator of chromatin, subfamily c, member 1	SMARCC1
NM_001029871	Hs.444980	R-spondin family, member 4	RSPO4
BX095556	Hs.155004	Transcribed locus
AV700912	Hs.438641	Transmembrane 7 superfamily member 3	TM7SF3
AI184717	Hs.585048	Chromosome 3 open reading frame 48	C3orf48
BC037970	Hs.400490	Hypothetical protein LOC643581	LOC643581
AF130084	Hs.572034	Clone FLB8310 PRO2225
T85144	Hs.632570	KIAA2018	KIAA2018
BU853238	Data not found
NM_175709	Hs.356416	Chromobox homolog 7	CBX7
AA810626	Hs.590977	Zinc finger protein 211	ZNF211
BM682101	Hs.502176	Leucine-rich repeat-containing G protein-coupled receptor 4	LGR4
BM686023	Hs.438219	G protein pathway suppressor 2	GPS2
BU754242	Hs.191215	Pleckstrin homology, Sec7 and coiled-coil domains 1(cytohesin 1)	PSCD1
BU507414	Hs.512309	Transcribed locus, strongly similar to XP_373746.1 PREDICTED: hypothetical protein XP_373746 [Homo sapiens]
BQ014419	Hs.562258	Transcribed locus
BM671892	Hs.113095	Transcribed locus
BC039021	Hs.55028	Centromere protein N	CENPN
AI567826	Hs.432706	Ankyrin repeat domain 44	ANKRD44
NM_025232	Hs.289063	Receptor accessory protein 4	REEP4
AW119053	Hs.304749	Transcribed locus
AA972910	Hs.128256	Transcribed locus
NM_182832	Hs.472492	Placenta-specific 4	PLAC4
AW015297	Hs.437256	GRINL1A combined protein	Gcom1
AB046765	Hs.411138	KIAA1545 protein	KIAA1545
AK074114	Hs.106185	Ral guanine nucleotide dissociation stimulator	RALGDS
AV755418	Hs.597524	Cell division cycle 42 (GTP binding protein, 25kDa)	CDC42
AK128722	Hs.12865	NSFL1 (p97) cofactor (p47)	NSFL1C
BU552676	Hs.424183	Coiled-coil domain containing 35	CCDC35
NM_000764	Hs.250615	Cytochrome P450, family 2, subfamily A, polypeptide 7	CYP2A7
NM_024039	Hs.267194	MIS12 homolog (yeast)	MIS12
NM_032641	Hs.479856	SplA/ryanodine receptor domain and SOCS box containing 2	SPSB2
AW173030	Hs.550664	Transcribed locus
NM_006350	Hs.9914	Follistatin	FST
AI935602	Hs.563090	CDNA FLJ44744 fis, clone BRACE3028241
NM_152306	Data not found
M65105	Hs.78036	Solute carrier family 6 (neurotransmitter transporter, noradrenalin), member 2	SLC6A2
AI762753	Hs.269059	Jumonji, AT rich interactive domain 2	JARID2
AI024862	Hs.158029	Protein kinase, cAMP-dependent, catalytic, gamma	PRKACG
BX111336	Hs.410977	SID1 transmembrane family, member 2	SIDT2
NM_033052	Data not found
AI056666	Data not found
